# Supplementary material for: Peptide-Functionalized Dendrimer Nanocarriers for Targeted Microdystrophin Gene Delivery
Source: Pharmaceutics. 2021 Dec 15;13(12):2159. doi: 10.3390/pharmaceutics13122159 (PMC8708248; doi:10.3390/pharmaceutics13122159)
Supplement: Supplementary file 1 [file pharmaceutics-13-02159-s001.zip]

Archive with 1 entries (1 files):
- pharmaceutics-1468323-supplementary.pdf
